# Supplementary material for: The Implantable Electrode Co-Deposited with Iron Oxide Nanoparticles and PEDOT:PSS
Source: Nanomaterials (Basel). 2025 Oct 2;15(19):1511. doi: 10.3390/nano15191511 (PMC12525927; doi:10.3390/nano15191511)
Supplement: Supplementary file 1 [file nanomaterials-15-01511-s001.zip]

Archive with 1 entries (1 files):
- nanomaterials-3794302-supplementary.pdf
